# Supplementary material for: Optimizing carbon dioxide enrichment with environmental management to improve photosynthesis, water use efficiency and yield in cucumbers: a meta-analysis study
Source: Front Plant Sci. 2026 May 28;17:1826536. doi: 10.3389/fpls.2026.1826536 (PMC13254091; doi:10.3389/fpls.2026.1826536)
Supplement: Supplementary file 2 [file Table2.xlsx]

## Sheet: Pn
	Reference	Cultivars	CO2_Experiment( μmol·mol−1)	CO2_Control( μmol·mol−1)	light intensity（µmol·m−2·s−1）	Temperature_day（℃）	Humidity（%）	N(mmol·L-1)	P(mmol·L-1)	K(mmol·L-1)	N_Experiment	N_Control	Pn_E(μmol·m2·s-1)	Pn_C(μmol·m2·s-1)	SD_E	SD_C
1	DABU et al. 2019	Zhongnong 20	1000	380	not	25	not	2.5	0.3	3	9	9	24.809	12.288	0.834	1.45
2	DABU et al. 2019	Zhongnong 20	1000	380	not	25	not	5	0.6	6	9	9	28.191	16.085	0.628	0.856
3	Dong et al. 2017	Jinyou 38	625	400	1200	24.1	73.4	7	1	6	6	6	7.96671	5.20285	0.452688	0.585939
4	Dong et al. 2017	Jinyou 38	1200	400	1200	24.1	74.1	7	1	6	6	6	15.7686	5.20285	1.36402	0.585939
5	Dong et al. 2017	Jinyou 38	625	400	1200	24.1	73.4	2	1	6	6	6	7.19355	7.64682	0.436559	0.316294
6	Dong et al. 2017	Jinyou 38	1200	400	1200	24.1	74.1	2	1	6	6	6	15.0875	7.64682	1.05194	0.316294
7	Dong et al. 2017	Jinyou 38	625	400	1200	24.1	73.4	14	1	6	6	6	13.4903	9.80769	1.30546	0.520017
8	Dong et al. 2017	Jinyou 38	1200	400	1200	24.1	74.1	14	1	6	6	6	17.3912	9.80769	2.79467	1.30004
9	Li et al. 2022	Jinmei 3	1200	420	1500	21.9	62.7	14	1	6	6	6	27.13	25.4	0.43	0.59
10	Liu et al. 2018	Jinyou 1	800	400	1100	25	not	7.7	0.5	3.2	6	6	50.7921	45.1485	1.63366	1.33663
11	Li et al. 2020	Jinyou 38	625	400	1500	23.3	62.2	2	1	6	6	6	6.05276	5.31312	0.530079	0.825937
12	Li et al. 2020	Jinyou 38	1200	400	1500	23.3	62.2	2	1	6	6	6	8.70316	5.31312	0.542406	0.825937
13	Li et al. 2020	Jinyou 38	625	400	1500	23.3	62.2	4	1	6	6	6	11.4152	10.6139	1.15878	0.702663
14	Li et al. 2020	Jinyou 38	1200	400	1500	23.3	62.2	4	1	6	6	6	12.2165	10.6139	1.61489	0.702663
15	Li et al. 2020	Jinyou 38	625	400	1500	23.3	62.2	7	1	6	6	6	14.5587	12.9561	0.986193	0.678008
16	Li et al. 2020	Jinyou 38	1200	400	1500	23.3	62.2	7	1	6	6	6	20.4758	12.9561	1.23274	0.678008
17	Li et al. 2020	Jinyou 38	625	400	1500	23.3	62.2	14	1	6	6	6	17.394	13.0178	1.35602	1.10947
18	Li et al. 2020	Jinyou 38	1200	400	1500	23.3	62.2	14	1	6	6	6	28.3037	13.0178	1.47929	1.10947
19	Li et al. 2020	Jinyou 38	625	400	1500	23.3	62.2	21	1	6	6	6	17.8871	16.038	1.23274	0.862919
20	Li et al. 2020	Jinyou 38	1200	400	1500	23.3	62.2	21	1	6	6	6	28.5503	16.038	0.986193	0.862919
21	Song et al. 2020	Xinghai 7	800	400	not	25	not	not	not	not	3	3	31.4	18	1.5	1.2
22	Jiang et al. 2012	Jinchun 3	760	380	400	25	not	not	not	not	4	4	17.907	12.2093	1.39535	0.465116
23	Boese et al. 1997	not	700	350	900	25	not	11	3.5	11	6	6	40.1114	31.0585	2.92479	2.78552
24	Li et al. 2018	Jinyou 35	800	400	1000	not	not	7.7	0.5	3.2	6	6	22.3558	21.875	0.120192	0.901442
25	Li et al. 2014	Jinlv 3	625	380	1500	21	55	14	1	6	6	6	7.88618	6.96477	0.813008	0.731707
26	Li et al. 2014	Jinlv 3	1200	380	1500	21	55	14	1	6	6	6	12.0867	6.96477	0.542005	0.731707
27	Piñero et al. 2021	Ashley	1000	400	250	24	30	14	1	6	9	9	18.8172	6.81004	0.896057	0.806452
28	Li et al. 2021	Jinyou 38	807	397	1500	24.1	58.6	7	1	6	6	6	21.7085	11.8593	1.10553	1.20603
29	Li et al. 2021	Jinyou 38	807	397	1500	24.1	58.6	14	1	6	4	4	25.1256	12.4623	1.30653	1.30653
30	Li et al. 2021	Jinyou 38	807	397	1500	24.1	58.6	21	1	6	4	4	24.6231	11.2563	1.60804	1.20603
31	Abdeldaym et al. 2024	bright	700	400	650	16.5	not	not	not	not	6	6	19.23	9.51	0.394241	0.250961
32	Abdeldaym et al. 2024	bright	1000	400	650	16.5	not	not	not	not	6	6	16.783	9.51	1.678	0.951
33	Bergstrand et al. 2016	Odeon	600	400	110	20	70	6	1	6	60	60	6.59434	5.73113	0.169811	0.0990566
34	Bergstrand et al. 2016	Odeon	800	400	110	20	70	6	1	6	60	60	7.18868	5.73113	0.113208	0.0990566
35	Bergstrand et al. 2016	Odeon	1000	400	110	20	70	6	1	6	60	60	7.10377	5.73113	0.240566	0.0990566
36	Sun et al. 2023	Jinyou 35	800	400	1000	25	not	7.7	0.5	3.2	6	6	10.4891	7.93478	0.108696	0.108696
37	Wang et al. 2023	not	1200	410	1500	25	not	14	1	6	4	4	20.8537	14.0854	1.64634	1.92073
38	Shibuya et al. 2018	Hokushin	1000	400	300	28	90	18.6	5.1	8.6	12	12	17	15.1	0.348523	0.398477
39	Duan et al. 2023	Jinchun 4	800	400	not	20.2	not	not	not	not	3	3	16.1331	15.9113	0.22187	0.0316957
40	Chen et al. 2020	Jimmie 3	1200	400	not	not	not	not	not	not	4	4	17.9	12.2	4.3	3.1
41	Song et al. 2020	jinyou 35	600	400	930	32.4	not	not	not	not	5	5	15.7051	12.2115	1.15385	0.512821
42	Song et al. 2020	jinyou 35	800	400	930	32.4	not	not	not	not	5	5	22.0513	12.2115	0.833333	0.512821
43	Song et al. 2020	jinyou 35	1000	400	930	32.4	not	not	not	not	5	5	18.141	12.2115	0.705128	0.512821
44	Li et al. 2019	jinyou 35	800	400	1000	not	not	7.7	0.5	3.2	10	10	20.9	19.97	0.61	0.85
45	DABU et al. 2018	Zhongnong 20	1000	380	800	31	not	not	not	not	6	6	14.782	12.6389	0.93178	1.18802
46	Ge et al. 2018	Zhongnong 20	1000	380	800	25	not	7	0.5	2	6	6	25.2941	19.5928	0.497738	0.40724
47	Liu et al. 2018	xinghai 7	800	400	585	28.8	not	not	not	not	5	5	33.3781	18.0372	1.39463	1.30165
48	Liu et al. 2018	xinghai 7	1200	400	555	28.8	not	not	not	not	5	5	38.5847	18.0372	1.02273	1.30165
49	Liu et al. 2018	xinghai 7	1600	400	571	30.7	not	not	not	not	5	5	38.6777	18.0372	0.929752	1.30165
50	Cui et al. 2017	jinyou 35	800	400	1000	not	not	not	not	not	9	9	20.63	19.6	0.81	0.1
51	He et al. 2017	Zhongnong 20	1000	380	800	31	not	not	not	not	6	6	22.2807	23.6842	2.7193	1.40351
52	Liu et al. 2016	Jinchun 4	1100	400	not	27.8	not	not	not	not	3	3	10.05	9.15	0.3	0.1875
53	Sun et al. 2016	jinyou 35	1100	400	894	28.6	not	not	not	not	6	6	29.15	19.26	0.26	0.08
54	Sun et al. 2016	jinyou 35	1100	400	738	24.9	not	not	not	not	6	6	26.88	18.51	0.3	0.22
55	Zhang et al. 2015	jinyou 35	1000	350	940	25.6	not	not	not	not	3	3	22.0833	20.1786	0.714286	1.0119
56	Ma et al. 2012	Zhongnong 27	1100	420	not	not	not	not	not	not	5	5	33	21.54	0.45	0.54
57	Li et al. 2011	jinyou 1	760	380	not	not	not	7.7	0.5	3.2	3	3	14.7887	12.4648	0.669014	0.739437
58	Yuan et al. 2009	Jinchun 4	1000	380	not	not	not	7	0.5	3	3	3	7.09244	4.97479	0.436975	0.605042
59	Ai et al. 2005	yongchang 9618	600	300	200	20	75	not	not	not	3	3	10.93	8.02	0.22408	0.211641
60	Ai et al. 2005	yongchang 9618	800	300	200	20	75	not	not	not	3	3	12.93	8.02	0.265082	0.211641
61	Ai et al. 2005	yongchang 9618	1000	300	200	20	75	not	not	not	3	3	13.42	8.02	0.275128	0.211641
62	Ai et al. 2005	yongchang 9618	1200	300	200	20	75	not	not	not	3	3	14.28	8.02	0.292759	0.211641
63	Ai et al. 2005	yongchang 9618	1500	300	200	20	75	not	not	not	3	3	14.45	8.02	0.296244	0.211641
64	Ai et al. 2005	yongchang 9618	600	300	400	20	75	not	not	not	3	3	13.42	10.52	0.275128	0.277614
65	Ai et al. 2005	yongchang 9618	800	300	400	20	75	not	not	not	3	3	16.43	10.52	0.336837	0.277614
66	Ai et al. 2005	yongchang 9618	1000	300	400	20	75	not	not	not	3	3	17.28	10.52	0.354263	0.277614
67	Ai et al. 2005	yongchang 9618	1200	300	400	20	75	not	not	not	3	3	18.42	10.52	0.377635	0.277614
68	Ai et al. 2005	yongchang 9618	1500	300	400	20	75	not	not	not	3	3	19.01	10.52	0.38973	0.277614
69	Ai et al. 2005	yongchang 9618	600	300	600	20	75	not	not	not	3	3	16.92	12.49	0.346883	0.329601
70	Ai et al. 2005	yongchang 9618	800	300	600	20	75	not	not	not	3	3	19.27	12.49	0.395061	0.329601
71	Ai et al. 2005	yongchang 9618	1000	300	600	20	75	not	not	not	3	3	21.09	12.49	0.432373	0.329601
72	Ai et al. 2005	yongchang 9618	1200	300	600	20	75	not	not	not	3	3	22.73	12.49	0.465995	0.329601
73	Ai et al. 2005	yongchang 9618	1500	300	600	20	75	not	not	not	3	3	23.27	12.49	0.477066	0.329601
74	Ai et al. 2005	yongchang 9618	600	300	800	20	75	not	not	not	3	3	18.55	13.92	0.3803	0.367337
75	Ai et al. 2005	yongchang 9618	800	300	800	20	75	not	not	not	3	3	21.77	13.92	0.446314	0.367337
76	Ai et al. 2005	yongchang 9618	1000	300	800	20	75	not	not	not	3	3	24.09	13.92	0.493877	0.367337
77	Ai et al. 2005	yongchang 9618	1200	300	800	20	75	not	not	not	3	3	26.23	13.92	0.53775	0.367337
78	Ai et al. 2005	yongchang 9618	1500	300	800	20	75	not	not	not	3	3	27.26	13.92	0.558866	0.367337
79	Ai et al. 2005	yongchang 9618	600	300	1000	20	75	not	not	not	3	3	20.05	14.97	0.411052	0.395046
80	Ai et al. 2005	yongchang 9618	800	300	1000	20	75	not	not	not	3	3	23.77	14.97	0.487317	0.395046
81	Ai et al. 2005	yongchang 9618	1000	300	1000	20	75	not	not	not	3	3	26.59	14.97	0.545131	0.395046
82	Ai et al. 2005	yongchang 9618	1200	300	1000	20	75	not	not	not	3	3	28.24	14.97	0.578958	0.395046
83	Ai et al. 2005	yongchang 9618	1500	300	1000	20	75	not	not	not	3	3	30.78	14.97	0.631031	0.395046
84	Ai et al. 2005	yongchang 9618	600	300	200	25	75	not	not	not	3	3	12.76	9.38	0.261597	0.247531
85	Ai et al. 2005	yongchang 9618	800	300	200	25	75	not	not	not	3	3	13.83	9.38	0.283534	0.247531
86	Ai et al. 2005	yongchang 9618	1000	300	200	25	75	not	not	not	3	3	13.93	9.38	0.285584	0.247531
87	Ai et al. 2005	yongchang 9618	1200	300	200	25	75	not	not	not	3	3	14.9	9.38	0.30547	0.247531
88	Ai et al. 2005	yongchang 9618	1500	300	200	25	75	not	not	not	3	3	17.95	9.38	0.367999	0.247531
89	Ai et al. 2005	yongchang 9618	600	300	400	25	75	not	not	not	3	3	16.6	12.24	0.340322	0.323004
90	Ai et al. 2005	yongchang 9618	800	300	400	25	75	not	not	not	3	3	18.93	12.24	0.38809	0.323004
91	Ai et al. 2005	yongchang 9618	1000	300	400	25	75	not	not	not	3	3	19.68	12.24	0.403466	0.323004
92	Ai et al. 2005	yongchang 9618	1200	300	400	25	75	not	not	not	3	3	20.28	12.24	0.415767	0.323004
93	Ai et al. 2005	yongchang 9618	1500	300	400	25	75	not	not	not	3	3	21.93	12.24	0.449594	0.323004
94	Ai et al. 2005	yongchang 9618	600	300	600	25	75	not	not	not	3	3	19.03	14.05	0.39014	0.370768
95	Ai et al. 2005	yongchang 9618	800	300	600	25	75	not	not	not	3	3	22.3	14.05	0.45718	0.370768
96	Ai et al. 2005	yongchang 9618	1000	300	600	25	75	not	not	not	3	3	24.9	14.05	0.510483	0.370768
97	Ai et al. 2005	yongchang 9618	1200	300	600	25	75	not	not	not	3	3	27.32	14.05	0.560097	0.370768
98	Ai et al. 2005	yongchang 9618	1500	300	600	25	75	not	not	not	3	3	30.93	14.05	0.634106	0.370768
99	Ai et al. 2005	yongchang 9618	600	300	800	25	75	not	not	not	3	3	21.67	15.53	0.444264	0.409824
100	Ai et al. 2005	yongchang 9618	800	300	800	25	75	not	not	not	3	3	24.8	15.53	0.508433	0.409824
101	Ai et al. 2005	yongchang 9618	1000	300	800	25	75	not	not	not	3	3	27.8	15.53	0.569937	0.409824
102	Ai et al. 2005	yongchang 9618	1200	300	800	25	75	not	not	not	3	3	30.32	15.53	0.621601	0.409824
103	Ai et al. 2005	yongchang 9618	1500	300	800	25	75	not	not	not	3	3	34.42	15.53	0.705656	0.409824
104	Ai et al. 2005	yongchang 9618	600	300	1000	25	75	not	not	not	3	3	23.17	16.62	0.475016	0.438588
105	Ai et al. 2005	yongchang 9618	800	300	1000	25	75	not	not	not	3	3	26.8	16.62	0.549436	0.438588
106	Ai et al. 2005	yongchang 9618	1000	300	1000	25	75	not	not	not	3	3	30.4	16.62	0.623241	0.438588
107	Ai et al. 2005	yongchang 9618	1200	300	1000	25	75	not	not	not	3	3	33.32	16.62	0.683105	0.438588
108	Ai et al. 2005	yongchang 9618	1500	300	1000	25	75	not	not	not	3	3	37.91	16.62	0.777206	0.438588
109	Ai et al. 2005	yongchang 9618	600	300	400	30	75	not	not	not	3	3	17.13	13.29	0.351188	0.350712
110	Ai et al. 2005	yongchang 9618	800	300	400	30	75	not	not	not	3	3	19.22	13.29	0.394036	0.350712
111	Ai et al. 2005	yongchang 9618	1000	300	400	30	75	not	not	not	3	3	20.42	13.29	0.418637	0.350712
112	Ai et al. 2005	yongchang 9618	1200	300	400	30	75	not	not	not	3	3	22.37	13.29	0.458615	0.350712
113	Ai et al. 2005	yongchang 9618	1500	300	400	30	75	not	not	not	3	3	20.63	15.96	0.422943	0.421171
114	Ai et al. 2005	yongchang 9618	600	300	600	30	75	not	not	not	3	3	23.25	15.96	0.476656	0.421171
115	Ai et al. 2005	yongchang 9618	800	300	600	30	75	not	not	not	3	3	24.95	15.96	0.511508	0.421171
116	Ai et al. 2005	yongchang 9618	1000	300	600	30	75	not	not	not	3	3	27.36	15.96	0.560917	0.421171
117	Ai et al. 2005	yongchang 9618	1200	300	600	30	75	not	not	not	3	3	29.56	15.96	0.60602	0.421171
118	Ai et al. 2005	yongchang 9618	1500	300	600	30	75	not	not	not	3	3	23.13	17.83	0.474196	0.470519
119	Ai et al. 2005	yongchang 9618	600	300	800	30	75	not	not	not	3	3	26.25	17.83	0.53816	0.470519
120	Ai et al. 2005	yongchang 9618	800	300	800	30	75	not	not	not	3	3	28.47	17.83	0.583673	0.470519
121	Ai et al. 2005	yongchang 9618	1000	300	800	30	75	not	not	not	3	3	31.25	17.83	0.640667	0.470519
122	Ai et al. 2005	yongchang 9618	1200	300	800	30	75	not	not	not	3	3	34.97	17.83	0.716932	0.470519
123	Ai et al. 2005	yongchang 9618	1500	300	800	30	75	not	not	not	3	3	25.15	19.31	0.515609	0.509575
124	Ai et al. 2005	yongchang 9618	600	300	1000	30	75	not	not	not	3	3	28.74	19.31	0.589208	0.509575
125	Ai et al. 2005	yongchang 9618	800	300	1000	30	75	not	not	not	3	3	31.46	19.31	0.644972	0.509575
126	Ai et al. 2005	yongchang 9618	1000	300	1000	30	75	not	not	not	3	3	34.85	19.31	0.714472	0.509575
127	Ai et al. 2005	yongchang 9618	1200	300	1000	30	75	not	not	not	3	3	38.06	19.31	0.780281	0.509575
128	Ai et al. 2005	yongchang 9618	1500	300	1000	30	75	not	not	not	3	3	38.66	19.31	0.792582	0.509575
129	Cui et al. 2004	Xintaimici	1000	360	not	19.5	not	not	not	not	5	5	11.53	8.2	0.23638	0.216391
130	Agüera et al. 2006	not	400	100	400	25	80	10	not	10	10	10	4.54	2.3	0.54	0.27
131	Agüera et al. 2006	not	2000	100	400	25	80	10	not	10	10	10	8.02	2.3	0.77	0.27

## Sheet: Gs
	Reference	Cultivars	CO2_Experiment( μmol·mol−1)	CO2_Control( μmol·mol−1)	light intensity（µmol·m−2·s−1）	Temperature_day（℃）	Humidity（%）	N(mmol·L-1)	P(mmol·L-1)	K(mmol·L-1)	N_Experiment	N_Control	Stomatal conductance_E(mol·m-2·s-1)	Stomatal conductance_C(mol·m-2·s-1)	SD_E	SD_C
1	DABU et al. 2019	Zhongnong 20	1000	380	not	25	not	2.5	0.3	3	9	9	0.52	0.56	0.08	0.06
2	DABU et al. 2019	Zhongnong 20	1000	380	not	25	not	5	0.6	6	9	9	0.57	0.65	0.16	0.08
3	Dong et al. 2017	Jinyou 38	625	400	1200	24.1	73.4	7	1	6	6	6	0.0623377	0.741126	0.0207792	0.283983
4	Dong et al. 2017	Jinyou 38	1200	400	1200	24.1	74.1	7	1	6	6	6	0.0900433	0.741126	0.0207792	0.283983
5	Dong et al. 2017	Jinyou 38	625	400	1200	24.1	73.4	2	1	6	6	6	0.0701754	0.308772	0.0280702	0.133333
6	Dong et al. 2017	Jinyou 38	1200	400	1200	24.1	74.1	2	1	6	6	6	0.0561404	0.308772	0.0210526	0.133333
7	Dong et al. 2017	Jinyou 38	625	400	1200	24.1	73.4	14	1	6	6	6	0.0701754	0.617544	0.00701754	0.147368
8	Dong et al. 2017	Jinyou 38	1200	400	1200	24.1	74.1	14	1	6	6	6	0.077193	0.617544	0.0210526	0.147368
9	Li et al. 2022	Jinmei 3	1200	420	1500	21.9	62.7	14	1	6	6	6	0.16	0.22	0.01	0.01
10	Li et al. 2020	Jinyou 38	625	400	1500	23.3	62.2	2	1	6	6	6	0.252792	0.298477	0.0137056	0.0121827
11	Li et al. 2020	Jinyou 38	1200	400	1500	23.3	62.2	2	1	6	6	6	0.237563	0.298477	0.0152284	0.0121827
12	Li et al. 2020	Jinyou 38	625	400	1500	23.3	62.2	4	1	6	6	6	0.312183	0.367005	0.0335025	0.0167513
13	Li et al. 2020	Jinyou 38	1200	400	1500	23.3	62.2	4	1	6	6	6	0.284772	0.367005	0.0213198	0.0167513
14	Li et al. 2020	Jinyou 38	625	400	1500	23.3	62.2	7	1	6	6	6	0.373096	0.394416	0.0213198	0.028934
15	Li et al. 2020	Jinyou 38	1200	400	1500	23.3	62.2	7	1	6	6	6	0.296954	0.394416	0.0121827	0.028934
16	Li et al. 2020	Jinyou 38	625	400	1500	23.3	62.2	14	1	6	6	6	0.408122	0.398985	0.0258883	0.0213198
17	Li et al. 2020	Jinyou 38	1200	400	1500	23.3	62.2	14	1	6	6	6	0.344162	0.398985	0.0213198	0.0213198
18	Li et al. 2020	Jinyou 38	625	400	1500	23.3	62.2	21	1	6	6	6	0.330457	0.443147	0.0213198	0.0258883
19	Li et al. 2020	Jinyou 38	1200	400	1500	23.3	62.2	21	1	6	6	6	0.328934	0.443147	0.0243655	0.0258883
20	Jiang et al. 2012	Jinchun 3	760	380	400	25	not	not	not	not	4	4	0.279848	0.389354	0.0212928	0.0365019
21	Agüera et al. 2006	Ashley	400	100	400	25	70	10	not	10	3	3	0.19	0.19	0.02	0.01
22	Agüera et al. 2006	Ashley	1200	100	400	25	70	10	not	10	3	3	0.22	0.19	0.01	0.01
23	Li et al. 2018	Jinyou 35	800	400	1000	not	not	7.7	0.5	3.2	6	6	0.447002	0.631175	0.0345324	0.0652278
24	Larios et al. 2001	not	400	100	400	25	80	10	not	10	10	10	0.29	0.3	0.01	0.01
25	Larios et al. 2001	not	2000	100	400	25	80	10	not	10	10	10	0.31	0.3	0.02	0.01
26	Zhang et al. 2024	HiPower	900	450	250	23	70	17.2	1.5	9.5	6	6	0.0932203	0.101695	0.0118644	0.00677966
27	Abdeldaym et al. 2024	bright	700	400	650	16.5	not	not	not	not	6	6	0.283	0.196	0.00580188	0.00517228
28	Abdeldaym et al. 2024	bright	1000	400	650	16.5	not	not	not	not	6	6	0.176	0.196	0.00360824	0.00517228
29	Sun et al. 2023	Jinyou 35	800	400	1000	25	not	7.7	0.5	3.2	6	6	0.27139	0.301907	0.0141689	0.00653951
30	Wang et al. 2023	not	1200	410	1500	25	not	14	1	6	4	4	0.183077	0.269231	0.00461538	0.0446154
31	Shibuya et al. 2018	Hokushin	1000	400	300	28	90	18.6	5.1	8.6	12	12	1.94	2.05	0.0397726	0.0540978
32	Chen et al. 2020	Jimmie 3	1200	400	not	not	not	not	not	not	4	4	0.128	0.159	0.028	0.052
33	Song et al. 2020	jinyou 35	600	400	930	32.4	not	not	not	not	5	5	2.61824	3.53168	0.166924	0.106646
34	Song et al. 2020	jinyou 35	800	400	930	32.4	not	not	not	not	5	5	2.34003	3.53168	0.120556	0.106646
35	Song et al. 2020	jinyou 35	1000	400	930	32.4	not	not	not	not	5	5	2.08037	3.53168	0.0510046	0.106646
36	Li et al. 2019	jinyou 35	800	400	1000	not	not	7.7	0.5	3.2	10	10	0.523	0.705	0.053	0.055
37	Ge et al. 2018	Zhongnong 20	1000	380	800	25	not	7	0.5	0.5	6	6	0.397778	0.664444	0.00444444	0.00666667
38	Ge et al. 2018	Zhongnong 20	1000	380	800	25	not	7	0.5	2	6	6	0.268889	0.577778	0.00444444	0.00444444
39	Cui et al. 2017	jinyou 35	800	400	1000	not	not	not	not	not	9	9	0.281	0.363	0.024	0.032
40	He et al. 2017	Zhongnong 20	1000	380	800	31	not	not	not	not	6	6	0.26	0.79	0.19	0.08
41	Ma et al. 2012	Zhongnong 27	1100	420	not	not	not	not	not	not	5	5	0.25	0.16	0.03	0.02
42	Li et al. 2011	jinyou 1	760	380	not	not	not	7.7	0.5	3.2	3	3	0.250947	0.305684	0.0151579	0.0134737
43	Yuan et al. 2009	Jinchun 4	1000	380	not	not	not	7	0.5	3	3	3	0.101053	0.180211	0.0185263	0.0235789
44	Yuan et al. 2008	Jinchun 4	1000	380	1200	25	50	7	0.5	3	8	8	0.44984	0.669649	0.0766773	0.0715655

## Sheet: Tr
	Reference	Cultivars	CO2_Experiment( μmol·mol−1)	CO2_Control( μmol·mol−1)	light intensity（µmol·m−2·s−1）	Temperature_day（℃）	Humidity（%）	N(mmol·L-1)	P(mmol·L-1)	K(mmol·L-1)	N_Experiment	N_Control	Transpiration rate_E(mmol·m-2·s-1)	Transpiration rate_C(mmol·m-2·s-1)	SD_E	SD_C
1	Dong et al. 2017	Jinyou 38	625	400	1200	24.1	73.4	7	1	6	6	6	0.443548	3.10484	0.201613	0.483871
2	Dong et al. 2017	Jinyou 38	1200	400	1200	24.1	74.1	7	1	6	6	6	0.846774	3.10484	0.282258	0.483871
3	Dong et al. 2017	Jinyou 38	625	400	1200	24.1	73.4	2	1	6	6	6	0.806452	2.09677	0.241935	0.645161
4	Dong et al. 2017	Jinyou 38	1200	400	1200	24.1	74.1	2	1	6	6	6	0.604839	2.09677	0.241935	0.645161
5	Dong et al. 2017	Jinyou 38	625	400	1200	24.1	73.4	14	1	6	6	6	0.766129	2.5	0.120968	0.443548
6	Dong et al. 2017	Jinyou 38	1200	400	1200	24.1	74.1	14	1	6	6	6	0.967742	2.5	0.282258	0.443548
7	Li et al. 2022	Jinmei 3	1200	420	1500	21.9	62.7	14	1	6	6	6	2.79	4.13	0.33	0.1
8	Li et al. 2020	Jinyou 38	625	400	1500	23.3	62.2	2	1	6	6	6	3.29114	4.83544	0.227848	0.455696
9	Li et al. 2020	Jinyou 38	1200	400	1500	23.3	62.2	2	1	6	6	6	2.4557	4.83544	0.227848	0.455696
10	Li et al. 2020	Jinyou 38	625	400	1500	23.3	62.2	4	1	6	6	6	4.1519	6.55696	0.455696	0.278481
11	Li et al. 2020	Jinyou 38	1200	400	1500	23.3	62.2	4	1	6	6	6	4.02532	6.55696	0.35443	0.278481
12	Li et al. 2020	Jinyou 38	625	400	1500	23.3	62.2	7	1	6	6	6	4.78481	6.65823	0.227848	0.556962
13	Li et al. 2020	Jinyou 38	1200	400	1500	23.3	62.2	7	1	6	6	6	5.64557	6.65823	0.455696	0.556962
14	Li et al. 2020	Jinyou 38	625	400	1500	23.3	62.2	14	1	6	6	6	7.18987	5.74684	0.531646	0.379747
15	Li et al. 2020	Jinyou 38	1200	400	1500	23.3	62.2	14	1	6	6	6	6.05063	5.74684	0.303797	0.379747
16	Li et al. 2020	Jinyou 38	625	400	1500	23.3	62.2	21	1	6	6	6	5.59494	6.43038	0.405063	0.35443
17	Li et al. 2020	Jinyou 38	1200	400	1500	23.3	62.2	21	1	6	6	6	5.44304	6.43038	0.607595	0.35443
18	Agüera et al. 2006	Ashley	400	100	400	25	70	10	not	10	3	3	1.41	1.5	0.12	0.09
19	Agüera et al. 2006	Ashley	1200	100	400	25	70	10	not	10	3	3	1.92	1.5	0.2	0.09
20	Boese et al. 1997	not	700	350	900	25	not	11	3.5	11	6	6	2.27	7.67	0.046538	0.202405
21	Li et al. 2018	Jinyou 35	800	400	1000	not	not	7.7	0.5	3.2	6	6	7.78947	8.94737	0.789474	0.447368
22	Larios et al. 2001	not	400	100	400	25	80	10	not	10	10	10	1.48	1.51	0.08	0.11
23	Larios et al. 2001	not	2000	100	400	25	80	10	not	10	10	10	1.5	1.51	0.03	0.11
24	Sánchez-Guerrero et al. 2009	Marumba	700	350	325	19	not	not	not	not	6	6	1.99102	2.44485	0.0408185	0.0645177
25	Li et al. 2021	Jinyou 38	807	397	1500	24.1	58.6	7	1	6	6	6	2.51733	4.45867	0.213333	0.448
26	Li et al. 2021	Jinyou 38	807	397	1500	24.1	58.6	14	1	6	4	4	3.37067	4.84267	0.298667	0.384
27	Li et al. 2021	Jinyou 38	807	397	1500	24.1	58.6	21	1	6	4	4	3.2	4.11733	0.234667	0.341333
28	Abdeldaym et al. 2024	bright	700	400	650	16.5	not	not	not	not	6	6	14.26	15.83	0.292349	0.417741
29	Abdeldaym et al. 2024	bright	1000	400	650	16.5	not	not	not	not	6	6	15.3	15.83	0.31367	0.417741
30	Li et al. 2023	Jimmie 3	1200	420	350	21.9	61.8	14	1	6	4	4	2.16125	2.52016	0.257477	0.218466
31	Sun et al. 2023	Jinyou 35	800	400	1000	25	not	7.7	0.5	3.2	6	6	6.875	8.20652	0.190217	0.108696
32	Wang et al. 2023	not	1200	410	1500	25	not	14	1	6	4	4	3.50152	5.20365	0.218845	0.826748
33	Chen et al. 2020	Jimmie 3	1200	400	not	not	not	not	not	not	4	4	3.06	3.76	0.42	0.88
34	Song et al. 2020	jinyou 35	600	400	930	32.4	not	not	not	not	5	5	3.20726	4.96218	0.332829	0.695915
35	Song et al. 2020	jinyou 35	800	400	930	32.4	not	not	not	not	5	5	2.34493	4.96218	0.332829	0.695915
36	Song et al. 2020	jinyou 35	1000	400	930	32.4	not	not	not	not	5	5	1.92133	4.96218	0.226929	0.695915
37	Li et al. 2019	jinyou 35	800	400	1000	not	not	7.7	0.5	3.2	10	10	9.42	10.53	1.04	0.4
38	Cui et al. 2017	jinyou 35	800	400	1000	not	not	not	not	not	9	9	4.2	5.1	0.47	0.25
39	He et al. 2017	Zhongnong 20	1000	380	800	31	not	not	not	not	6	6	3.67	7.59	1.89	0.22
40	Liu et al. 2016	Jinchun 4	1100	400	not	27.8	not	not	not	not	3	3	5.31393	3.7921	0.299376	0.12474
41	Sun et al. 2016	jinyou 35	1100	400	894	28.6	not	not	not	not	6	6	17.59	15.7	0.23	0.3
42	Sun et al. 2016	jinyou 35	1100	400	738	24.9	not	not	not	not	6	6	16.4	15.2	0.21	0.16
43	Ma et al. 2012	Zhongnong 27	1100	420	not	not	not	not	not	not	5	5	7.87	5.78	0.63	0.05
44	Li et al. 2011	jinyou 1	760	380	not	not	not	7.7	0.5	3.2	3	3	4.69895	5.23789	0.224168	0.224168
45	Yuan et al. 2008	Jinchun 4	1000	380	1200	25	50	7	0.5	3	8	8	4.28135	6.45872	0.293578	0.75841

## Sheet: WUE
	Reference	Cultivars	Group	CO2_Experiment	CO2_Control	light intensity	Temperature_day	Humidity	N	P	K	N_Experiment	N_Control	Fruit_weight_E	Fruit_weight_C	SD_E	SD_C
1	Abdeldaym et al. 2024	bright	1	700	400	650	16.5	not	not	not	not	6	6	1.34853	0.600758	0.0276296	0.0158496
2	Abdeldaym et al. 2024	bright	2	1000	400	650	16.5	not	not	not	not	6	6	1.09693	0.600758	0.0224747	0.0158496
3	Agüera et al. 2006	Ashley	1	400	100	400	25	70	10	not	10	3	3	3.21986	1.53333	0.0659708	0.0404535
4	Agüera et al. 2006	Ashley	3	1200	100	400	25	70	10	not	10	3	3	4.17708	1.53333	0.0855832	0.0404535
5	Boese et al. 1997	not	1	700	350	900	25	not	11	3.5	11	6	6	17.6702	4.04935	0.362041	0.106833
6	Chen et al. 2020	Jimmie 3	3	1200	400	not	not	not	not	not	not	4	4	5.84967	3.24468	0.119852	0.0856036
7	Cui et al. 2017	jinyou 35	2	800	400	1000	not	not	not	not	not	9	9	4.97	3.85	0.101829	0.101574
8	Dong et al. 2017	Jinyou 38	1	625	400	1200	24.1	73.4	7	1	6	6	6	17.9613	1.67572	0.368004	0.0442102
9	Dong et al. 2017	Jinyou 38	1	625	400	1200	24.1	73.4	2	1	6	6	6	18.622	1.67572	0.381541	0.0442102
10	Dong et al. 2017	Jinyou 38	1	625	400	1200	24.1	73.4	14	1	6	6	6	8.92	3.64694	0.18276	0.0962164
11	Dong et al. 2017	Jinyou 38	3	1200	400	1200	24.1	74.1	7	1	6	6	6	24.9446	3.64694	0.511084	0.0962164
12	Dong et al. 2017	Jinyou 38	3	1200	400	1200	24.1	74.1	2	1	6	6	6	17.6084	3.92308	0.360773	0.103502
13	Dong et al. 2017	Jinyou 38	3	1200	400	1200	24.1	74.1	14	1	6	6	6	17.9709	3.92308	0.368202	0.103502
14	He et al. 2017	Zhongnong 20	2	1000	380	800	31	not	not	not	not	6	6	6.81	3.08	0.607104	0.312045
15	Larios et al. 2001	not	1	400	100	400	25	80	10	not	10	10	10	3.06757	1.33775	0.0628506	0.0352935
16	Larios et al. 2001	not	3	2000	100	400	25	80	10	not	10	10	10	7.24667	1.33775	0.148475	0.0352935
17	Li et al. 2011	jinyou 1	1	760	380	not	not	not	7.7	0.5	3.2	3	3	3.09112	2.38668	0.168224	0.115654
18	Li et al. 2018	Jinyou 35	2	800	400	1000	not	not	7.7	0.5	3.2	6	6	2.87	2.44485	0.0588026	0.0645019
19	Li et al. 2019	jinyou 35	2	800	400	1000	not	not	7.7	0.5	3.2	10	10	2.21868	1.89649	0.045458	0.0500345
20	Li et al. 2020	Jinyou 38	1	625	400	1500	23.3	62.2	2	1	6	6	6	1.83911	1.09879	0.037681	0.028989
21	Li et al. 2020	Jinyou 38	1	625	400	1500	23.3	62.2	4	1	6	6	6	3.54407	1.09879	0.0726135	0.028989
22	Li et al. 2020	Jinyou 38	1	625	400	1500	23.3	62.2	7	1	6	6	6	2.74939	1.61872	0.0563315	0.0427064
23	Li et al. 2020	Jinyou 38	1	625	400	1500	23.3	62.2	14	1	6	6	6	3.03491	1.61872	0.0621815	0.0427064
24	Li et al. 2020	Jinyou 38	1	625	400	1500	23.3	62.2	21	1	6	6	6	3.04269	1.94588	0.0623408	0.0513377
25	Li et al. 2020	Jinyou 38	3	1200	400	1500	23.3	62.2	2	1	6	6	6	3.62689	1.94588	0.0743103	0.0513377
26	Li et al. 2020	Jinyou 38	3	1200	400	1500	23.3	62.2	4	1	6	6	6	2.41923	2.2652	0.049567	0.0597623
27	Li et al. 2020	Jinyou 38	3	1200	400	1500	23.3	62.2	7	1	6	6	6	4.67782	2.2652	0.0958425	0.0597623
28	Li et al. 2020	Jinyou 38	3	1200	400	1500	23.3	62.2	14	1	6	6	6	3.19701	2.49409	0.0655027	0.065801
29	Li et al. 2020	Jinyou 38	3	1200	400	1500	23.3	62.2	21	1	6	6	6	5.24529	2.49409	0.107469	0.065801
30	Li et al. 2021	Jinyou 38	2	807	397	1500	24.1	58.6	7	1	6	6	6	8.62363	2.65983	0.176687	0.0701736
31	Li et al. 2021	Jinyou 38	2	807	397	1500	24.1	58.6	14	1	6	4	4	7.4542	2.57344	0.152727	0.0678944
32	Li et al. 2021	Jinyou 38	2	807	397	1500	24.1	58.6	21	1	6	4	4	7.69472	2.73388	0.157655	0.0721272
33	Li et al. 2022	Jinmei 3	3	1200	420	1500	21.9	62.7	14	1	6	6	6	9.72401	6.15012	0.199233	0.162257
34	Liu et al. 2016	Jinchun 4	2	1100	400	not	27.8	not	not	not	not	3	3	1.89126	2.41291	0.0387494	0.0636592
35	Ma et al. 2012	Zhongnong 27	2	1100	450	not	not	not	not	not	not	5	5	4.19314	3.72664	0.0859121	0.0983191
36	Sánchez-Guerrero et al. 2009	Marumba	1	700	350	325	19	not	not	not	not	6	6	0.502256	0.409023	0.0102906	0.0107911
37	Song et al. 2020	jinyou 35	1	600	400	930	32.4	not	not	not	not	5	5	4.89674	2.46092	0.100328	0.0649259
38	Song et al. 2020	jinyou 35	2	800	400	930	32.4	not	not	not	not	5	5	9.4038	2.46092	0.192672	0.0649259
39	Song et al. 2020	jinyou 35	2	1000	400	930	32.4	not	not	not	not	5	5	9.4419	2.46092	0.193453	0.0649259
40	Sun et al. 2016	jinyou 35	2	1100	400	894	28.6	not	not	not	not	6	6	1.65719	1.22675	0.0339538	0.0323651
41	Sun et al. 2016	jinyou 35	2	1100	400	738	24.9	not	not	not	not	6	6	1.63902	1.21776	0.0335815	0.0321279
42	Sun et al. 2023	Jinyou 35	2	800	400	1000	25	not	7.7	0.5	3.2	6	6	1.52329	0.964384	0.0312102	0.0254431
43	Wang et al. 2023	not	3	1200	410	1500	25	not	14	1	6	4	4	5.9556	2.70683	0.122023	0.0714135
44	Sánchez-Guerrero et al. 2005	Marumba	1	700	350	110	18	not	not	not	not	6	6	0.380856	0.250882	0.00755667	0.004534
45	Piñero et al. 2021	Ashley	2	1000	400	250	24	30	14	1	6	9	9	5.41296	3.03239	0.481781	0.226721

## Sheet: Biomass(total)
	Reference	Cultivars	CO2_Experiment( μmol·mol−1)	CO2_Control( μmol·mol−1)	light intensity（µmol·m−2·s−1）	Temperature_day（℃）	Humidity（%）	N(mmol·L-1)	P(mmol·L-1)	K(mmol·L-1)	N_Experiment	N_Control	Total dry_E(g)	Total dry_C(g)	SD_E	SD_C
1	Namizaki et al. 2022	not	800	400	not	35	75	18.57	1.69	8.62	6	6	99.8311	81.8412	8.10811	3.80068
2	Namizaki et al. 2022	not	800	400	not	25	80	18.57	1.69	8.62	6	6	111.993	128.209	7.85473	11.402
3	Dong et al. 2018	Jinmei 3	800	400	295	24.9	68.6	not	not	not	8	8	49.2	37	1.00867	0.9764
4	Dong et al. 2018	Jinmei 3	1200	400	295	24.3	70.4	not	not	not	8	8	45.6	37	0.934861	0.9764
5	DABU et al. 2019	Zhongnong 20	1000	380	not	25	not	2.5	0.3	3	9	9	1323.9	765.297	28.9193	22.8311
6	DABU et al. 2019	Zhongnong 20	1000	380	not	25	not	5	0.6	6	9	9	1439.51	1087.61	82.454	20.6135
7	Dong et al. 2016	Jinyou 38	625	400	1200	24.1	73.4	7	1	6	6	6	19.8995	21.9347	2.71357	2.26131
8	Dong et al. 2016	Jinyou 38	1200	400	1200	24	74.1	7	1	6	6	6	17.8643	21.9347	1.58291	2.26131
9	Dong et al. 2016	Jinyou 38	625	400	1200	24.1	73.4	2	1	6	6	6	1.37755	0.918367	1.83673	1.37755
10	Dong et al. 2016	Jinyou 38	1200	400	1200	24	74.1	2	1	6	6	6	1.83673	0.918367	1.83673	1.37755
11	Dong et al. 2016	Jinyou 38	625	400	1200	24.1	73.4	14	1	6	6	6	26.8622	26.1735	2.29592	1.37755
12	Dong et al. 2016	Jinyou 38	1200	400	1200	24	74.1	14	1	6	6	6	38.801	26.1735	2.7551	1.37755
13	Dong et al. 2017	Jinyou 38	625	400	1200	24.1	73.4	7	1	6	6	6	9.59	11.51	0.55	0.99
14	Dong et al. 2017	Jinyou 38	1200	400	1200	24.1	74.1	7	1	6	6	6	10.47	11.51	1.32	0.99
15	Dong et al. 2017	Jinyou 38	625	400	1200	24.1	73.4	2	1	6	6	6	1.82	1.55	0.15	0.19
16	Dong et al. 2017	Jinyou 38	1200	400	1200	24.1	74.1	2	1	6	6	6	2.24	1.55	0.29	0.19
17	Dong et al. 2017	Jinyou 38	625	400	1200	24.1	73.4	14	1	6	6	6	13.92	13.57	1.26	0.32
18	Dong et al. 2017	Jinyou 38	1200	400	1200	24.1	74.1	14	1	6	6	6	19.53	13.57	1.49	0.32
19	Li et al. 2022	Jinmei 3	1200	420	1500	21.9	62.7	14	1	6	6	6	5.85	5.2	0.04	0.14
20	Liu et al. 2018	Jinyou 1	800	400	1100	25	not	7.7	0.5	3.2	6	6	5.294	5.345	0.614	0.77
21	Li et al. 2020	Jinyou 38	625	400	1500	23.3	62.2	2	1	6	6	6	2.079	2.826	0.261	0.157
22	Li et al. 2020	Jinyou 38	1200	400	1500	23.3	62.2	2	1	6	6	6	2.168	2.826	0.22	0.157
23	Li et al. 2020	Jinyou 38	625	400	1500	23.3	62.2	4	1	6	6	6	3.83	4.281	0.719	0.268
24	Li et al. 2020	Jinyou 38	1200	400	1500	23.3	62.2	4	1	6	6	6	3.789	4.281	0.436	0.268
25	Li et al. 2020	Jinyou 38	625	400	1500	23.3	62.2	7	1	6	6	6	5.294	5.345	0.614	0.77
26	Li et al. 2020	Jinyou 38	1200	400	1500	23.3	62.2	7	1	6	6	6	9.028	5.345	0.965	0.77
27	Li et al. 2020	Jinyou 38	625	400	1500	23.3	62.2	14	1	6	6	6	7.677	6.728	1.274	0.483
28	Li et al. 2020	Jinyou 38	1200	400	1500	23.3	62.2	14	1	6	6	6	11.38	6.728	1.52	0.483
29	Li et al. 2020	Jinyou 38	625	400	1500	23.3	62.2	21	1	6	6	6	8.006	7.262	0.674	1.034
30	Li et al. 2020	Jinyou 38	1200	400	1500	23.3	62.2	21	1	6	6	6	12.35	7.262	1	1.034
31	Jiang et al. 2012	Jinchun 3	760	380	400	25	not	not	not	not	4	4	2.8318	2.55145	0.10481	0.21902
32	Agüera et al. 2006	Ashley	400	100	400	25	70	10	not	10	3	3	280	148.6	19.9	16.5
33	Agüera et al. 2006	Ashley	1200	100	400	25	70	10	not	10	3	3	462.1	148.6	39.7	16.5
34	Dong et al. 2020	Jinmei 3	800	400	not	24.9	68.6	not	not	not	8	8	43.2	34.4	0.885658	0.907788
35	Dong et al. 2020	Jinmei 3	1200	400	not	24.3	70.4	not	not	not	8	8	41.4	34.4	0.848755	0.907788
36	Sánchez-Guerrero et al. 2005	Marumba	700	350	110	18	not	not	not	not	6	6	525.729	460.248	10.7782	12.1456
37	Slack R et al. 1985	not	1000	400	not	20	not	not	not	not	4	4	3.32	1.92	0.0680644	0.0506672
38	Slack R et al. 1985	not	1000	400	not	25	not	not	not	not	4	4	3.59	2.15	0.0735998	0.0567367
39	Li et al. 2014	Jinlv 3	625	380	1500	21	55	14	1	6	6	6	7.056	6.592	1.021	0.589
40	Li et al. 2014	Jinlv 3	1200	380	1500	21	55	14	1	6	6	6	9.501	6.592	1.328	0.589
41	Tischler et al. 2000	Straight‐8	700	365	not	not	not	14	1	6	7	7	3.048	1.672	0.0624881	0.0441227
42	Mortensen et al. 1985	Farbiola	1000	330	95	18	not	not	not	not	6	6	1.03	0.7	0.0211164	0.0184724
43	Sánchez-Guerrero et al. 2009	Marumba	700	350	325	19	not	not	not	not	6	6	525.564	459.474	10.7748	12.1251
44	Li et al. 2021	Jinyou 38	807	397	1500	24.1	58.6	7	1	6	6	6	20.5263	14.2105	2.10526	2.36842
45	Li et al. 2021	Jinyou 38	807	397	1500	24.1	58.6	14	1	6	4	4	34.2105	20	2.36842	2.36842
46	Li et al. 2021	Jinyou 38	807	397	1500	24.1	58.6	21	1	6	4	4	46.3158	25.5263	4.47368	3.42105
47	Peet et al. 1986	Chipper	1000	350	500	25	70	not	not	not	8	8	71.71	71	4.18	6.2
48	Kawashiro et al. 2009	not	500	400	not	29	not	not	not	not	5	5	6.39	5.26	0.131004	0.138807
49	Kawashiro et al. 2009	not	1000	400	not	29	not	not	not	not	5	5	6.15	5.26	0.126083	0.138807
50	Abdeldaym et al. 2024	bright	700	400	650	16.5	not	not	not	not	6	6	74.9588	51.8946	1.81219	4.28336
51	Abdeldaym et al. 2024	bright	1000	400	650	16.5	not	not	not	not	6	6	67.5453	51.8946	2.47117	4.28336
52	Li et al. 2023	Jimmie 3	1200	420	1500	21.9	61.8	14	1	6	4	4	5.85075	5.20597	0.0477612	0.143284
53	Sun et al. 2023	Jinyou 35	800	400	1000	25	not	7.7	0.5	3.2	6	6	3.05	2.41	0.09	0.07
54	Wang et al. 2023	not	1200	410	1500	25	not	14	1	6	4	4	20.9211	17.0724	0.986842	0.592105
55	Shibuya et al. 2018	Hokushin	1000	400	300	28	90	18.6	5.1	8.6	12	12	0.519507	0.429158	0.0349076	0.0143737
56	Kläring et al. 2007	Torreon	500	380	260	22	90	11.75	1.25	6.5	4	4	236.36	184.55	4.8457	4.87012
57	Duan et al. 2023	Jinchun 4	800	400	not	20.2	not	not	not	not	3	3	0.97	0.68	0.28	0.13
58	Song et al. 2020	jinyou 35	600	400	930	32.4	not	not	not	not	5	5	0.457	0.333	0.00936911	0.0087876
59	Song et al. 2020	jinyou 35	800	400	930	32.4	not	not	not	not	5	5	0.665	0.333	0.0136334	0.0087876
60	Song et al. 2020	jinyou 35	1000	400	930	32.4	not	not	not	not	5	5	0.661	0.333	0.0135514	0.0087876
61	Li et al. 2019	jinyou 35	800	400	not	not	not	7.7	0.5	3.2	8	8	4.54	4.02	0.18	0.28
62	Li et al. 2019	jinyou 35	800	400	1000	not	not	7.7	0.5	3.2	10	10	5.42	4.37	0.86	0.42
63	Ge et al. 2018	Zhongnong 20	1000	380	800	25	not	7	0.5	0.5	6	6	186.93	150.456	7.59878	6.83891
64	Ge et al. 2018	Zhongnong 20	1000	380	800	25	not	7	0.5	2	6	6	216.565	148.936	6.07903	6.07903
65	Liu et al. 2018	xinghai 7	800	400	585	28.8	not	not	not	not	5	5	31.08	22.41	1.45	3.39
66	Liu et al. 2018	xinghai 7	1200	400	555	28.8	not	not	not	not	5	5	34.67	22.41	2.98	3.39
67	Liu et al. 2018	xinghai 7	1600	400	571	30.7	not	not	not	not	5	5	37.89	22.41	6.12	3.39
68	He et al. 2017	Zhongnong 20	1000	380	800	31	not	not	not	not	6	6	27.4466	15.9295	2.91667	2.91667
69	Bao et al. 2016	not	625	400	72	24.1	73.4	2	1	6	6	6	3.91198	3.42298	0.488998	0.488998
70	Bao et al. 2016	not	1200	400	72	24.1	74.1	2	1	6	6	6	4.64548	3.42298	0.855746	0.488998
71	Bao et al. 2016	not	625	400	72	24.1	73.4	7	1	6	6	6	20.2934	24.3276	0.977995	1.71149
72	Bao et al. 2016	not	1200	400	72	24.1	74.1	7	1	6	6	6	22.0049	24.3276	2.93399	1.71149
73	Bao et al. 2016	not	625	400	72	24.1	73.4	14	1	6	6	6	29.2176	28.4841	2.93399	0.855746
74	Bao et al. 2016	not	1200	400	72	24.1	74.1	14	1	6	6	6	41.3203	28.4841	3.05623	0.855746
75	Dong et al. 2016	Jimmei 3	1200	400	not	20.9	75.4	not	not	not	6	6	30.1673	28.0727	3.49091	1.57091
76	Dong et al. 2016	jinlvwanmei	1200	400	not	20.9	75.4	not	not	not	6	6	27.6364	18.6473	2.96727	1.65818
77	Wang et al. 2013	xinjinyan 4	1000	380	not	not	not	3.5	0.25	1.3	3	3	0.658984	0.497656	0.0902344	0.0300781
78	Wang et al. 2013	xinjinyan 4	1000	380	not	not	not	3.5	0.25	2.6	3	3	0.929688	0.497656	0.136719	0.150391
79	Ma et al. 2012	Zhongnong 27	1100	420	not	not	not	not	not	not	5	5	11.34	12.23	0.34	0.56
80	Yuan et al. 2009	Jinchun 4	1000	380	not	not	not	7	0.5	3	3	3	3.04844	1.837	0.0972244	0.340281
81	Li et al. 2018	Jinlv 3	625	400	not	22.1	67.9	3.5	1	6	5	5	1.78	2.63	0.35	0.44
82	Li et al. 2018	Jinlv 3	1200	400	not	21.8	67.3	3.5	1	6	5	5	2.45	2.63	0.4	0.44
83	Li et al. 2018	Jinlv 3	625	400	not	22.1	67.9	7	1	6	5	5	3.8	3.67	0.7	0.61
84	Li et al. 2018	Jinlv 3	1200	400	not	21.8	67.3	7	1	6	5	5	3.92	3.67	0.38	0.61
85	Li et al. 2018	Jinlv 3	625	400	not	22.1	67.9	14	1	6	5	5	6.57	5.03	1.14	0.63
86	Li et al. 2018	Jinlv 3	1200	400	not	21.8	67.3	14	1	6	5	5	11.48	5.03	1.29	0.63
87	Li et al. 2018	Jinlv 3	625	400	not	22.1	67.9	21	1	6	5	5	8.86	8.6	1.77	1.69
88	Li et al. 2018	Jinlv 3	1200	400	not	21.8	67.3	21	1	6	5	5	17.44	8.6	4.41	1.69
89	Ikeda et al. 1988	not	1300	360	not	not	not	2	not	not	3	3	4.71148	2.81311	0.0965322	0.0742177
90	Ikeda et al. 1988	not	1300	360	not	not	not	6	not	not	3	3	5.46885	3.27541	0.11205	0.0864143
91	Ikeda et al. 1988	not	1300	360	not	not	not	12	not	not	3	3	5.54754	3.23607	0.113662	0.0853763
92	He et al. 2021	Jinyou 35	800	400	not	not	not	7.7	0.5	3.2	3	3	3.05	2.41	0.09	0.07
93	Yuan et al. 2008	Jinchun 4	1000	380	1200	25	50	7	0.5	3	8	8	6.98	5.79	0.143099	0.152793

## Sheet: Biomass(root)
	Reference	Cultivars	CO2_Experiment( μmol·mol−1)	CO2_Control( μmol·mol−1)	light intensity（µmol·m−2·s−1）	Temperature_day（℃）	Humidity（%）	N(mmol·L-1)	P(mmol·L-1)	K(mmol·L-1)	N_Experiment	N_Control	Root_E(g)	Root_C(g)	SD_E	SD_C
1	Dong et al. 2018	Jinmei 3	800	400	295	24.9	68.6	not	not	not	8	8	1.25	1.02	0.0256267	0.026917
2	Dong et al. 2018	Jinmei 3	1200	400	295	24.3	70.4	not	not	not	8	8	1.14	1.02	0.0233715	0.026917
3	Dong et al. 2016	Jinyou 38	625	400	1200	24.1	73.4	7	1	6	6	6	1.46462	1.18154	0.184615	0.184615
4	Dong et al. 2016	Jinyou 38	1200	400	1200	24	74.1	7	1	6	6	6	1.03385	1.18154	0.221538	0.184615
5	Dong et al. 2016	Jinyou 38	625	400	1200	24.1	73.4	2	1	6	6	6	0.123711	0.11134	0.0865979	0.0865979
6	Dong et al. 2016	Jinyou 38	1200	400	1200	24	74.1	2	1	6	6	6	0.296907	0.11134	0.0865979	0.0865979
7	Dong et al. 2016	Jinyou 38	625	400	1200	24.1	73.4	14	1	6	6	6	1.52165	1.53402	0.160825	0.482474
8	Dong et al. 2016	Jinyou 38	1200	400	1200	24	74.1	14	1	6	6	6	2.28866	1.53402	0.148454	0.482474
9	Li et al. 2022	Jinmei 3	1200	420	1500	21.9	62.7	14	1	6	6	6	0.32	0.32	0.01	0.02
10	Liu et al. 2018	Jinyou 1	800	400	1100	25	not	7.7	0.5	3.2	6	6	0.356	0.401	0.059	0.075
11	Li et al. 2020	Jinyou 38	625	400	1500	23.3	62.2	2	1	6	6	6	0.222	0.298	0.028	0.018
12	Li et al. 2020	Jinyou 38	1200	400	1500	23.3	62.2	2	1	6	6	6	0.223	0.298	0.02	0.018
13	Li et al. 2020	Jinyou 38	625	400	1500	23.3	62.2	4	1	6	6	6	0.31	0.347	0.066	0.031
14	Li et al. 2020	Jinyou 38	1200	400	1500	23.3	62.2	4	1	6	6	6	0.341	0.347	0.038	0.031
15	Li et al. 2020	Jinyou 38	625	400	1500	23.3	62.2	7	1	6	6	6	0.356	0.401	0.059	0.075
16	Li et al. 2020	Jinyou 38	1200	400	1500	23.3	62.2	7	1	6	6	6	0.729	0.401	0.144	0.075
17	Li et al. 2020	Jinyou 38	625	400	1500	23.3	62.2	14	1	6	6	6	0.567	0.551	0.151	0.041
18	Li et al. 2020	Jinyou 38	1200	400	1500	23.3	62.2	14	1	6	6	6	0.983	0.551	0.195	0.041
19	Li et al. 2020	Jinyou 38	625	400	1500	23.3	62.2	21	1	6	6	6	0.635	0.699	0.103	0.102
20	Li et al. 2020	Jinyou 38	1200	400	1500	23.3	62.2	21	1	6	6	6	0.902	0.699	0.08	0.102
21	Jiang et al. 2012	Jinchun 3	760	380	400	25	not	not	not	not	4	4	0.827755	0.826755	0.0440816	0.0489796
22	Dong et al. 2020	Jinmei 3	800	400	not	24.9	68.6	not	not	not	8	8	2.03	1.19	0.0416177	0.0314031
23	Dong et al. 2020	Jinmei 3	1200	400	not	24.3	70.4	not	not	not	8	8	1.44	1.19	0.0295219	0.0314031
24	Li et al. 2014	Jinlv 3	625	380	1500	21	55	14	1	6	6	6	0.623	0.607	0.086	0.076
25	Li et al. 2014	Jinlv 3	1200	380	1500	21	55	14	1	6	6	6	0.9238	0.607	0.109	0.076
26	Li et al. 2021	Jinyou 38	807	397	1500	24.1	58.6	7	1	6	6	6	3.73134	2.41791	0.477612	0.149254
27	Li et al. 2021	Jinyou 38	807	397	1500	24.1	58.6	14	1	6	4	4	5.16418	2.62687	0.358209	0.298507
28	Li et al. 2021	Jinyou 38	807	397	1500	24.1	58.6	21	1	6	4	4	5.91045	3.46269	0.567164	0.626866
29	Peet et al. 1986	Chipper	1000	350	500	25	70	not	not	not	8	8	5.4	5.19	0.42	0.48
30	Kawashiro et al. 2009	not	500	400	not	29	not	not	not	not	5	5	1.03	0.78	0.0211164	0.0205836
31	Kawashiro et al. 2009	not	1000	400	not	29	not	not	not	not	5	5	0.97	0.78	0.0198863	0.0205836
32	Wang et al. 2023	not	1200	410	1500	25	not	14	1	6	4	4	1.07121	1.0031	0.0371517	0.0433437
33	Kläring et al. 2007	Torreon	500	380	260	22	90	11.75	1.25	6.5	4	4	16.27	14.18	0.333557	0.374199
34	Duan et al. 2023	Jinchun 4	800	400	not	20.2	not	not	not	not	3	3	0.17	0.15	0.07	0.05
35	Li et al. 2019	jinyou 35	800	400	not	not	not	7.7	0.5	3.2	8	8	0.76	0.57	0.03	0.04
36	Li et al. 2019	jinyou 35	800	400	1000	not	not	7.7	0.5	3.2	10	10	0.92	0.87	0.12	0.18
37	Liu et al. 2018	xinghai 7	800	400	585	28.8	not	not	not	not	5	5	1.58	1.35	0.25	0.39
38	Liu et al. 2018	xinghai 7	1200	400	555	28.8	not	not	not	not	5	5	1.64	1.35	0.15	0.39
39	Liu et al. 2018	xinghai 7	1600	400	571	30.7	not	not	not	not	5	5	1.94	1.35	0.13	0.39
40	Dong et al. 2016	Jimmei 3	1200	400	not	20.9	75.4	not	not	not	6	6	1.7561	1.36043	0.124661	0.0704607
41	Dong et al. 2016	jinlvwanmei	1200	400	not	20.9	75.4	not	not	not	6	6	1.12195	0.617886	0.173442	0.0650407
42	Yuan et al. 2009	Jinchun 4	1000	380	not	not	not	7	0.5	3	3	3	0.208529	0.148401	0.0358209	0.0486141
43	Li et al. 2018	Jinlv 3	625	400	not	22.1	67.9	3.5	1	6	5	5	0.21	0.25	0.03	0.04
44	Li et al. 2018	Jinlv 3	1200	400	not	21.8	67.3	3.5	1	6	5	5	0.3	0.25	0.04	0.04
45	Li et al. 2018	Jinlv 3	625	400	not	22.1	67.9	7	1	6	5	5	0.35	0.36	0.01	0.05
46	Li et al. 2018	Jinlv 3	1200	400	not	21.8	67.3	7	1	6	5	5	0.42	0.36	0.03	0.05
47	Li et al. 2018	Jinlv 3	625	400	not	22.1	67.9	14	1	6	5	5	0.6	0.46	0.1	0.05
48	Li et al. 2018	Jinlv 3	1200	400	not	21.8	67.3	14	1	6	5	5	1.06	0.46	0.15	0.05
49	Li et al. 2018	Jinlv 3	625	400	not	22.1	67.9	21	1	6	5	5	0.75	0.46	0.11	0.05
50	Li et al. 2018	Jinlv 3	1200	400	not	21.8	67.3	21	1	6	5	5	1.41	0.46	0.25	0.05
51	Ikeda et al. 1988	not	1300	360	not	not	not	2	not	not	3	3	1.0918	0.619672	0.0223834	0.0163526
52	Ikeda et al. 1988	not	1300	360	not	not	not	6	not	not	3	3	1.03279	0.511475	0.0211735	0.0134974
53	Ikeda et al. 1988	not	1300	360	not	not	not	12	not	not	3	3	0.97377	0.521311	0.0199636	0.013757
54	Yuan et al. 2008	Jinchun 4	1000	380	1200	25	50	7	0.5	3	8	8	1.04	0.87	0.0213214	0.0229586

## Sheet: Biomass(stem)
	Reference	Cultivars	CO2_Experiment( μmol·mol−1)	CO2_Control( μmol·mol−1)	light intensity（µmol·m−2·s−1）	Temperature_day（℃）	Humidity（%）	N(mmol·L-1)	P(mmol·L-1)	K(mmol·L-1)	N_Experiment	N_Control	Stem_E(g)	Stem_C(g)	SD_E	SD_C
1	Namizaki et al. 2022	not	800	400	not	35	75	18.57	1.69	8.62	6	6	22.5	20.4	0.46128	0.538339
2	Namizaki et al. 2022	not	800	400	not	25	80	18.57	1.69	8.62	6	6	25.5	32.3	0.522784	0.852371
3	Dong et al. 2018	Jinmei 3	800	400	295	24.9	68.6	not	not	not	8	8	12.1	10.6	0.248066	0.279725
4	Dong et al. 2018	Jinmei 3	1200	400	295	24.3	70.4	not	not	not	8	8	11.2	10.6	0.229615	0.279725
5	Dong et al. 2016	Jinyou 38	625	400	1200	24.1	73.4	7	1	6	6	6	5.7377	6.12022	0.382514	0.601093
6	Dong et al. 2016	Jinyou 38	1200	400	1200	24	74.1	7	1	6	6	6	4.64481	6.12022	0.491803	0.601093
7	Dong et al. 2016	Jinyou 38	625	400	1200	24.1	73.4	2	1	6	6	6	0.874317	0.601093	0.327869	0.382514
8	Dong et al. 2016	Jinyou 38	1200	400	1200	24	74.1	2	1	6	6	6	1.31148	0.601093	0.382514	0.382514
9	Dong et al. 2016	Jinyou 38	625	400	1200	24.1	73.4	14	1	6	6	6	6.39344	6.88525	0.491803	0.819672
10	Dong et al. 2016	Jinyou 38	1200	400	1200	24	74.1	14	1	6	6	6	9.28962	6.88525	1.31148	0.819672
11	Li et al. 2022	Jinmei 3	1200	420	1500	21.9	62.7	14	1	6	6	6	1.24	1.09	0.01	0.02
12	Liu et al. 2018	Jinyou 1	800	400	1100	25	not	7.7	0.5	3.2	6	6	1.532	0.401	0.259	0.075
13	Li et al. 2020	Jinyou 38	625	400	1500	23.3	62.2	2	1	6	6	6	0.7	0.982	0.079	0.058
14	Li et al. 2020	Jinyou 38	1200	400	1500	23.3	62.2	2	1	6	6	6	0.751	0.982	0.068	0.058
15	Li et al. 2020	Jinyou 38	625	400	1500	23.3	62.2	4	1	6	6	6	1.264	1.294	0.235	0.068
16	Li et al. 2020	Jinyou 38	1200	400	1500	23.3	62.2	4	1	6	6	6	1.287	1.294	0.149	0.068
17	Li et al. 2020	Jinyou 38	625	400	1500	23.3	62.2	7	1	6	6	6	1.532	1.684	0.259	0.194
18	Li et al. 2020	Jinyou 38	1200	400	1500	23.3	62.2	7	1	6	6	6	2.571	1.684	0.471	0.194
19	Li et al. 2020	Jinyou 38	625	400	1500	23.3	62.2	14	1	6	6	6	2.097	2.101	0.442	0.138
20	Li et al. 2020	Jinyou 38	1200	400	1500	23.3	62.2	14	1	6	6	6	3.34	2.101	0.687	0.138
21	Li et al. 2020	Jinyou 38	625	400	1500	23.3	62.2	21	1	6	6	6	2.254	2.375	0.367	0.334
22	Li et al. 2020	Jinyou 38	1200	400	1500	23.3	62.2	21	1	6	6	6	4.199	2.375	0.404	0.334
23	Li et al. 2014	Jinlv 3	625	380	1500	21	55	14	1	6	6	6	2.192	2.121	0.248	0.154
24	Li et al. 2014	Jinlv 3	1200	380	1500	21	55	14	1	6	6	6	3.092	2.121	0.443	0.154
25	Li et al. 2021	Jinyou 38	807	397	1500	24.1	58.6	7	1	6	6	6	8.35821	6.04478	1.1194	1.04478
26	Li et al. 2021	Jinyou 38	807	397	1500	24.1	58.6	14	1	6	4	4	11.3433	6.26866	0.522388	1.79104
27	Li et al. 2021	Jinyou 38	807	397	1500	24.1	58.6	21	1	6	4	4	15.7463	8.35821	1.86567	2.16418
28	Peet et al. 1986	Chipper	1000	350	500	25	70	not	not	not	8	8	36.91	32.97	2.45	1.78
29	Kawashiro et al. 2009	not	500	400	not	29	not	not	not	not	5	5	1.83	1.62	0.0375174	0.0427505
30	Kawashiro et al. 2009	not	1000	400	not	29	not	not	not	not	5	5	1.83	1.62	0.0375174	0.0427505
31	Wang et al. 2023	not	1200	410	1500	25	not	14	1	6	4	4	4.92308	4.45538	0.369231	0.270769
32	Kläring et al. 2007	Torreon	500	380	260	22	90	11.75	1.25	6.5	4	4	23.45	18.55	0.480756	0.489519
33	Dong et al. 2016	Jimmei 3	1200	400	not	20.9	75.4	not	not	not	6	6	8.55978	7.28261	0.217391	0.597826
34	Dong et al. 2016	jinlvwanmei	1200	400	not	20.9	75.4	not	not	not	6	6	6.79348	5.84239	0.543478	0.434783

## Sheet: Biomass(leaf)
	Reference	Cultivars	CO2_Experiment( μmol·mol−1)	CO2_Control( μmol·mol−1)	light intensity（µmol·m−2·s−1）	Temperature_day（℃）	Humidity（%）	N(mmol·L-1)	P(mmol·L-1)	K(mmol·L-1)	N_Experiment	N_Control	Leaf_E(g)	Leaf_C(g)	SD_E	SD_C
1	Namizaki et al. 2022	not	800	400	not	35	75	18.57	1.69	8.62	6	6	72.5	55.5	1.48635	1.4646
2	Namizaki et al. 2022	not	800	400	not	25	80	18.57	1.69	8.62	6	6	81	89.5	1.66061	2.36183
3	Dong et al. 2018	Jinmei 3	800	400	295	24.9	68.6	not	not	not	8	8	15.72	12.85	0.322281	0.339101
4	Dong et al. 2018	Jinmei 3	1200	400	295	24.3	70.4	not	not	not	8	8	15.04	12.85	0.30834	0.339101
5	Dong et al. 2016	Jinyou 38	625	400	1200	24.1	73.4	7	1	6	6	6	6.08	6.16	0.64	0.96
6	Dong et al. 2016	Jinyou 38	1200	400	1200	24	74.1	7	1	6	6	6	5.28	6.16	1.2	0.96
7	Dong et al. 2016	Jinyou 38	625	400	1200	24.1	73.4	2	1	6	6	6	1.36683	0.723618	0.643216	0.643216
8	Dong et al. 2016	Jinyou 38	1200	400	1200	24	74.1	2	1	6	6	6	1.36683	0.723618	0.723618	0.643216
9	Dong et al. 2016	Jinyou 38	625	400	1200	24.1	73.4	14	1	6	6	6	9.64824	8.44221	1.28643	0.723618
10	Dong et al. 2016	Jinyou 38	1200	400	1200	24	74.1	14	1	6	6	6	11.8191	8.44221	1.92965	0.723618
11	Li et al. 2022	Jinmei 3	1200	420	1500	21.9	62.7	14	1	6	6	6	1.94	2.34	0.01	0.1
12	Liu et al. 2018	Jinyou 1	800	400	1100	25	not	7.7	0.5	3.2	6	6	3.405	3.26	0.401	0.507
13	Li et al. 2020	Jinyou 38	625	400	1500	23.3	62.2	2	1	6	6	6	1.157	1.546	0.166	0.11
14	Li et al. 2020	Jinyou 38	1200	400	1500	23.3	62.2	2	1	6	6	6	1.194	1.546	0.143	0.11
15	Li et al. 2020	Jinyou 38	625	400	1500	23.3	62.2	4	1	6	6	6	2.256	2.64	0.424	0.175
16	Li et al. 2020	Jinyou 38	1200	400	1500	23.3	62.2	4	1	6	6	6	2.16	2.64	0.265	0.175
17	Li et al. 2020	Jinyou 38	625	400	1500	23.3	62.2	7	1	6	6	6	3.405	3.26	0.401	0.507
18	Li et al. 2020	Jinyou 38	1200	400	1500	23.3	62.2	7	1	6	6	6	5.728	3.26	0.492	0.507
19	Li et al. 2020	Jinyou 38	625	400	1500	23.3	62.2	14	1	6	6	6	5.012	4.076	0.73	0.327
20	Li et al. 2020	Jinyou 38	1200	400	1500	23.3	62.2	14	1	6	6	6	7.03	4.076	0.729	0.327
21	Li et al. 2020	Jinyou 38	625	400	1500	23.3	62.2	21	1	6	6	6	5.117	4.188	0.277	0.611
22	Li et al. 2020	Jinyou 38	1200	400	1500	23.3	62.2	21	1	6	6	6	7.248	4.188	0.703	0.611
23	Agüera et al. 2006	Ashley	400	100	400	25	70	10	not	10	3	3	73	38.6	8.9	4.5
24	Agüera et al. 2006	Ashley	1200	100	400	25	70	10	not	10	3	3	123.1	38.6	17.7	4.5
25	Li et al. 2014	Jinlv 3	625	380	1500	21	55	14	1	6	6	6	4.235	3.864	0.697	0.381
26	Li et al. 2014	Jinlv 3	1200	380	1500	21	55	14	1	6	6	6	5.485	3.864	0.789	0.381
27	Sánchez-Guerrero et al. 2009	Marumba	700	350	325	19	not	not	not	not	6	6	93.53	88.57	1.91749	2.33729
28	Li et al. 2021	Jinyou 38	807	397	1500	24.1	58.6	7	1	6	6	6	6.07807	4.07063	0.836431	0.557621
29	Li et al. 2021	Jinyou 38	807	397	1500	24.1	58.6	14	1	6	4	4	9.86989	4.51673	0.613383	0.724907
30	Li et al. 2021	Jinyou 38	807	397	1500	24.1	58.6	21	1	6	4	4	12.2119	5.96654	0.892193	1.05948
31	Peet et al. 1986	Chipper	1000	350	500	25	70	not	not	not	8	8	29.4	32.87	1.46	2.55
32	Kawashiro et al. 2009	not	500	400	not	29	not	not	not	not	5	5	3.53	2.86	0.0723697	0.0754731
33	Kawashiro et al. 2009	not	1000	400	not	29	not	not	not	not	5	5	3.35	2.86	0.0686795	0.0754731
34	Wang et al. 2023	not	1200	410	1500	25	not	14	1	6	4	4	6.4	5.72308	0.492308	0.430769
35	Kläring et al. 2007	Torreon	500	380	260	22	90	11.75	1.25	6.5	4	4	68.27	55.18	1.39963	1.45616
36	Dong et al. 2016	Jimmei 3	1200	400	not	20.9	75.4	not	not	not	6	6	9.35897	8.42949	1.57051	0.320513
37	Dong et al. 2016	jinlvwanmei	1200	400	not	20.9	75.4	not	not	not	6	6	7.5	6.37821	1.05769	0.448718

## Sheet: Yield
	Reference	Cultivars	CO2_Experiment( μmol·mol−1)	CO2_Control( μmol·mol−1)	light intensity（µmol·m−2·s−1）	Temperature_day（℃）	Humidity（%）	N(mmol·L-1)	P(mmol·L-1)	K(mmol·L-1)	N_Experiment	N_Control	Fruit_weight_E(g)	Fruit_weight_C(g)	SD_E	SD_C
1	Namizaki et al. 2022	not	800	400	not	35	75	18.57	1.69	8.62	6	6	1878.49	1743.84	32.8407	88.67
2	Namizaki et al. 2022	not	800	400	not	25	80	18.57	1.69	8.62	6	6	1858.78	1665.02	49.2611	52.5452
3	Dong et al. 2018	Jinmei 3	800	400	295	24.9	68.6	not	not	not	8	8	435.36	357.5	8.92546	9.43413
4	Dong et al. 2018	Jinmei 3	1200	400	295	24.3	70.4	not	not	not	8	8	403.27	357.5	8.26757	9.43413
5	Dong et al. 2016	Jinyou 38	625	400	1200	24.1	73.4	7	1	6	6	6	202.372	238.735	44.2688	26.8775
6	Dong et al. 2016	Jinyou 38	1200	400	1200	24	74.1	7	1	6	6	6	200.791	238.735	23.7154	26.8775
7	Dong et al. 2016	Jinyou 38	625	400	1200	24.1	73.4	2	1	6	6	6	28.2353	36.0784	6.27451	9.41176
8	Dong et al. 2016	Jinyou 38	1200	400	1200	24	74.1	2	1	6	6	6	26.6667	36.0784	9.41176	9.41176
9	Dong et al. 2016	Jinyou 38	625	400	1200	24.1	73.4	14	1	6	6	6	254.118	257.255	18.8235	34.5098
10	Dong et al. 2016	Jinyou 38	1200	400	1200	24	74.1	14	1	6	6	6	384.314	257.255	10.9804	34.5098
11	Dong et al. 2017	Jinyou 38	625	400	1200	24.1	73.4	7	1	6	6	6	83	77	9	3
12	Dong et al. 2017	Jinyou 38	1200	400	1200	24.1	74.1	7	1	6	6	6	82	77	20	3
13	Dong et al. 2017	Jinyou 38	625	400	1200	24.1	73.4	14	1	6	6	6	106	96	11	18
14	Dong et al. 2017	Jinyou 38	1200	400	1200	24.1	74.1	14	1	6	6	6	166	96	5	18
15	Li et al. 2022	Jinmei 3	1200	420	1500	21.9	62.7	14	1	6	6	6	83.4168	75.2872	1.59057	6.71576
16	Koo et al. 2024	not	690	450	150	32	80	17.49	1.25	8.54	15	15	267	259.75	5.47386	6.85459
17	Sánchez-Guerrero et al. 2005	Marumba	700	350	110	18	not	not	not	not	6	6	10300.8	8646.62	211.179	228.177
18	Slack R et al. 1985	not	400	350	not	25	not	not	not	not	4	4	34876.9	31930.8	715.023	842.628
19	Slack R et al. 1985	not	450	350	not	20	not	not	not	not	4	4	36823.1	31930.8	754.923	842.628
20	Slack R et al. 1985	not	1000	400	not	20	not	not	not	not	4	4	5261.54	3915.38	107.869	103.324
21	Sánchez-Guerrero et al. 2009	Marumba	700	350	325	19	not	not	not	not	6	6	10300.8	8646.62	211.179	228.177
22	Li et al. 2021	Jinyou 38	807	397	1500	24.1	58.6	7	1	6	6	6	61.9703	39.7246	11.1229	12.7119
23	Li et al. 2021	Jinyou 38	807	397	1500	24.1	58.6	14	1	6	4	4	209.746	158.898	33.3686	25.4237
24	Li et al. 2021	Jinyou 38	807	397	1500	24.1	58.6	21	1	6	4	4	317.797	181.144	36.5466	28.6017
25	Slack et al. 1986	not	1000	400	not	21	not	not	not	not	3	3	28846	25615	591.382	675.959
26	Slack et al. 1986	not	1600	400	not	21	not	not	not	not	3	3	27538	25615	564.566	675.959
27	Slack et al. 1986	not	1000	400	not	24	not	not	not	not	3	3	28692	26077	588.224	688.151
28	Slack et al. 1986	not	1600	400	not	24	not	not	not	not	3	3	28231	26077	578.773	688.151
29	Peet et al. 1986	Chipper	1000	350	500	25	70	not	not	not	8	8	1614.98	1624.03	489.93	489.66
30	Kawashiro et al. 2009	not	500	400	not	29	not	not	not	not	5	5	1126	749	150	100
31	Kawashiro et al. 2009	not	1000	400	not	29	not	not	not	not	5	5	1012	749	135	100
32	Abdeldaym et al. 2024	bright	700	400	650	16.5	not	not	not	not	6	6	4090	3480	83.8505	91.8344
33	Abdeldaym et al. 2024	bright	1000	400	650	16.5	not	not	not	not	6	6	3750	3480	76.88	91.8344
34	Wang et al. 2023	not	1200	410	1500	25	not	14	1	6	4	4	210.249	157.895	8.31025	12.4654
35	Kläring et al. 2007	Torreon	500	380	260	22	90	11.75	1.25	6.5	4	4	4100	3000	84.0555	79.1675
36	Chen et al. 2020	Jimmie 3	1200	400	not	not	not	not	not	not	4	4	208.484	156.498	1.62455	17.3285
37	DABU et al. 2018	Zhongnong 20	1000	380	800	31	not	not	not	not	6	6	694.474	528.684	31.3158	20.2632
38	Ge et al. 2018	Zhongnong 20	1000	380	800	25	not	7	0.5	0.5	6	6	216.638	148.18	6.93241	7.36568
39	Ge et al. 2018	Zhongnong 20	1000	380	800	25	not	7	0.5	2	6	6	216.638	148.18	6.93241	7.36568
40	Liu et al. 2018	xinghai 7	800	400	585	28.8	not	not	not	not	5	5	2390	1656	48.9982	43.7005
41	Liu et al. 2018	xinghai 7	1200	400	555	28.8	not	not	not	not	5	5	2223	1656	45.5745	43.7005
42	Liu et al. 2018	xinghai 7	1600	400	571	30.7	not	not	not	not	5	5	2302	1656	47.1941	43.7005
43	Li et al. 2017	jinyou 35	800	400	not	not	not	not	not	not	9	9	7115	6057	145.867	159.839
44	Liu et al. 2016	Jinchun 4	1100	400	not	27.8	not	not	not	not	3	3	236.408	204.408	10.449	7.83673
45	Sun et al. 2016	jinyou 35	1100	400	894	28.6	not	not	not	not	6	6	6043.93	3777.59	115.938	81.375
46	Sun et al. 2016	jinyou 35	1100	400	738	24.9	not	not	not	not	6	6	4936.84	3601.76	91.8312	92.6188
47	Dong et al. 2016	Jimmei 3	1200	400	not	20.9	75.4	not	not	not	6	6	243.382	237.5	46.3235	36.7647
48	Dong et al. 2016	jinlvwanmei	1200	400	not	20.9	75.4	not	not	not	6	6	278.072	124.576	32.6271	29.661
49	Ma et al. 2012	Zhongnong 27	1100	420	not	not	not	not	not	not	5	5	2850	1980	44	83
50	Ma et al. 2003	not	1000	350	not	not	not	not	not	not	3	3	2045.49	1874.6	41.9352	49.469
51	Enoch et al. 1976	Elem	900	300	not	28	not	not	not	not	3	3	1775.41	1414.75	36.3983	37.3342
52	Enoch et al. 1976	Elem	1500	300	not	28	not	not	not	not	3	3	1675.41	1414.75	34.3481	37.3342
53	Duan et al. 2025	Jinyou 35	1200	400	1000	23.5	42	not	not	not	36	36	1471.7	1276.73	81.761	12.5786
54	Cui et al. 2004	Xintaimici	1000	360	not	19.5	not	not	not	not	5	5	1597.2	1240.8	32.7447	32.7437

## Sheet: Plant height
	Reference	Cultivars	CO2_Experiment( μmol·mol−1)	CO2_Control( μmol·mol−1)	light intensity（µmol·m−2·s−1）	Temperature_day（℃）	Humidity（%）	N(mmol·L-1)	P(mmol·L-1)	K(mmol·L-1)	N_Experiment	N_Control	Stem height_E(cm)	Stem height_C(cm)	SD_E	SD_C
1	Namizaki et al. 2022	not	800	400	not	35	75	18.57	1.69	8.62	6	6	230.824	247.765	2.82353	4.94118
2	Namizaki et al. 2022	not	800	400	not	25	80	18.57	1.69	8.62	6	6	193.412	196.235	3.52941	4.23529
3	Li et al. 2022	Jinmei 3	1200	420	1500	21.9	62.7	14	1	6	6	6	55.3846	52.1026	2.05128	3.69231
4	Koo et al. 2024	not	690	450	150	32	80	17.49	1.25	8.54	15	15	129.3	129.9	2.65082	3.42795
5	Li et al. 2018	Jinyou 35	800	400	1000	not	not	7.7	0.5	3.2	6	6	32.5659	31.4748	0.335731	0.503597
6	Slack R et al. 1985	not	1000	400	not	20	not	not	not	not	4	4	36.3	23	0.744199	0.606951
7	Slack R et al. 1985	not	1000	400	not	25	not	not	not	not	4	4	51.2	39.6	1.04967	1.04501
8	Abdeldaym et al. 2024	bright	700	400	650	16.5	not	not	not	not	6	6	196.429	181.894	3.73754	2.90698
9	Abdeldaym et al. 2024	bright	1000	400	650	16.5	not	not	not	not	6	6	187.708	181.894	4.98339	2.90698
10	Cui et al. 2019	Jinyou 35	800	400	not	not	not	14	1	6	3	3	31.5854	27.1463	1.70732	0.597561
11	Sun et al. 2023	Jinyou 35	800	400	1000	25	not	7.7	0.5	3.2	6	6	18.78	14.73	0.57	0.17
12	Duan et al. 2023	Jinchun 4	800	400	not	20.2	not	not	not	not	3	3	7.89	7.85	0.06	0.1
13	Chen et al. 2020	Jimmie 3	1200	400	not	not	not	not	not	not	4	4	75.4991	33.1034	3.48457	0.580762
14	Song et al. 2020	jinyou 35	600	400	930	32.4	not	not	not	not	5	5	17.78	14.14	0.719424	0.539568
15	Song et al. 2020	jinyou 35	800	400	930	32.4	not	not	not	not	5	5	23.44	14.14	1.52878	0.539568
16	Song et al. 2020	jinyou 35	1000	400	930	32.4	not	not	not	not	5	5	18.34	14.14	0.629496	0.539568
17	Li et al. 2019	jinyou 35	800	400	1000	not	not	7.7	0.5	3.2	10	10	30.19	27.36	0.35	0.66
18	Liu et al. 2018	xinghai 7	800	400	585	28.8	not	not	not	not	5	5	163.685	117.621	7.60286	24.1503
19	Liu et al. 2018	xinghai 7	1200	400	555	28.8	not	not	not	not	5	5	174.419	117.621	12.5224	24.1503
20	Liu et al. 2018	xinghai 7	1600	400	571	30.7	not	not	not	not	5	5	197.227	117.621	25.9392	24.1503
21	Li et al. 2017	jinyou 35	800	400	not	not	not	not	not	not	9	9	119.34	126.469	8.18482	7.12871
22	Cui et al. 2017	jinyou 35	800	400	1000	not	not	not	not	not	9	9	119.745	126.298	8.04255	8.04255
23	Liu et al. 2016	Jinchun 4	1100	400	not	27.8	not	not	not	not	3	3	223.579	200.842	7.57895	3.78947
24	Sun et al. 2016	jinyou 35	1100	400	894	28.6	not	not	not	not	6	6	223.176	196.352	4.57541	5.18157
25	Sun et al. 2016	jinyou 35	1100	400	738	24.9	not	not	not	not	6	6	216.738	188.841	4.44342	4.98336
26	Ma et al. 2012	Zhongnong 27	1100	420	not	not	not	not	not	not	5	5	675.34	614.34	5.29	1.15
27	Ma et al. 2003	not	1000	350	not	not	not	not	not	not	3	3	185.4	163.5	3.80095	4.31463
28	He et al. 2021	Jinyou 35	800	400	not	not	not	7.7	0.5	3.2	3	3	18.78	14.73	0.57	0.17

[truncated: 2 more sheets: Stem diamter, Leaf area]
